# Supplementary material for: Synthesis of Composite Sorbents with Chitosan and Varied Silica Phases for the Adsorption of Anionic Dyes
Source: Molecules. 2024 May 1;29(9):2087. doi: 10.3390/molecules29092087 (PMC11085257; doi:10.3390/molecules29092087)
Supplement: Supplementary file 1 [file molecules-29-02087-s001.zip]

Archive with 1 entries (1 files):
- molecules-2965477-supplementary.pdf
